# Supplementary material for: Inequalities of Suicide Mortality across Urban and Rural Areas: A Literature Review
Source: Int J Environ Res Public Health. 2022 Feb 25;19(5):2669. doi: 10.3390/ijerph19052669 (PMC8909802; doi:10.3390/ijerph19052669)
Supplement: Supplementary file 1 [file ijerph-19-02669-s001.zip]

Archive with 1 entries (1 files):
- ijerph-1587441-supplementary.pdf
